# Supplementary material for: Vitamin A Plasma Levels in COVID-19 Patients: A Prospective Multicenter Study and Hypothesis
Source: Nutrients. 2021 Jun 24;13(7):2173. doi: 10.3390/nu13072173 (PMC8308355; doi:10.3390/nu13072173)
Supplement: Supplementary file 1 [file nutrients-13-02173-s001.zip]

Archive with 1 entries (1 files):
- nutrients-1257621-supplementary.pdf
